# Supplementary material for: Experimental and Computational Structural Studies of 2,3,5-Trisubstituted and 1,2,3,5-Tetrasubstituted Indoles as Non-Competitive Antagonists of GluK1/GluK2 Receptors
Source: Molecules. 2022 Apr 12;27(8):2479. doi: 10.3390/molecules27082479 (PMC9032324; doi:10.3390/molecules27082479)
Supplement: Supplementary file 1 [file molecules-27-02479-s001.zip]

Archive with 1 entries (1 files):
- molecules-1660322-supplementary.pdf
